# Supplementary material for: Development and Verification of a Combined Diagnostic Model for Sarcopenia with Random Forest and Artificial Neural Network
Source: Comput Math Methods Med. 2022 Aug 23;2022:2957731. doi: 10.1155/2022/2957731 (PMC9427323; doi:10.1155/2022/2957731)
Supplement: Supplementary Materials — Supplementary file 1: details of DEGs. Supplementary file 2: details of the analysis results of PPI networks. Supplementary file 3: the neural network weight scores for each gene. [file 2957731.f1.zip]

Archive with 3 entries (3 files):
- Supplementary  file2.txt
- Supplementary file 1.txt
- Supplementary file 3.txt
