# Supplementary material for: Development and Verification of a Combined Diagnostic Model for Sarcopenia with Random Forest and Artificial Neural Network
Source: Comput Math Methods Med. 2022 Aug 23;2022:2957731. doi: 10.1155/2022/2957731 (PMC9427323; doi:10.1155/2022/2957731)
Supplement: Supplementary Materials — Supplementary file 1: details of DEGs. Supplementary file 2: details of the analysis results of PPI networks. Supplementary file 3: the neural network weight scores for each gene. [file 2957731.f1.zip › Supplementary file2.txt]

#node1	node2	node1_string_id	node2_string_id	neighborhood_on_chromosome	gene_fusion	phylogenetic_cooccurrence	homology	coexpression	experimentally_determined_interaction	database_annotated	automated_textmining	combined_score
ACTB	PPIF	9606.ENSP00000349960	9606.ENSP00000225174	0	0	0	0	0.08	0.06	0	0.374	0.411
ACTB	MYOM2	9606.ENSP00000349960	9606.ENSP00000262113	0	0	0	0	0.065	0	0	0.701	0.709
ACTB	COL3A1	9606.ENSP00000349960	9606.ENSP00000304408	0	0	0	0	0.062	0	0	0.471	0.483
ACTB	CEBPB	9606.ENSP00000349960	9606.ENSP00000305422	0	0	0	0	0	0	0	0.621	0.621
ACTB	CLU	9606.ENSP00000349960	9606.ENSP00000315130	0	0	0	0	0	0	0	0.4	0.4
ACTB	PKM	9606.ENSP00000349960	9606.ENSP00000320171	0	0	0	0	0.153	0	0	0.592	0.64
ACTB	HSPA2	9606.ENSP00000349960	9606.ENSP00000378199	0	0	0	0	0.062	0.184	0	0.301	0.418
ACTB	PDLIM5	9606.ENSP00000349960	9606.ENSP00000480359	0	0	0	0	0	0.244	0	0.266	0.421
ACTB	FKBP5	9606.ENSP00000349960	9606.ENSP00000444810	0	0	0	0	0	0.056	0	0.418	0.427
ACTB	TXNIP	9606.ENSP00000349960	9606.ENSP00000462521	0	0	0	0	0.062	0.058	0	0.459	0.481
ACTB	BCL6	9606.ENSP00000349960	9606.ENSP00000384371	0	0	0	0	0.062	0.075	0	0.468	0.498
ACTB	MYH8	9606.ENSP00000349960	9606.ENSP00000384330	0	0	0	0	0.066	0.29	0	0.339	0.524
ACTB	SCD	9606.ENSP00000349960	9606.ENSP00000359380	0	0	0	0	0.063	0	0	0.514	0.525
ACTB	DYNLL1	9606.ENSP00000349960	9606.ENSP00000376297	0	0	0	0	0.062	0.152	0	0.618	0.669
ACTB	TFRC	9606.ENSP00000349960	9606.ENSP00000353224	0	0	0	0	0.063	0	0	0.664	0.671
ACTB	FOXO1	9606.ENSP00000349960	9606.ENSP00000368880	0	0	0	0	0	0.098	0	0.654	0.674
ACTB	MYH6	9606.ENSP00000349960	9606.ENSP00000386041	0	0	0	0	0.066	0.29	0	0.569	0.689
ACTB	CDKN1A	9606.ENSP00000349960	9606.ENSP00000384849	0	0	0	0	0	0	0	0.712	0.712
ACTB	MYH11	9606.ENSP00000349960	9606.ENSP00000379616	0	0	0	0	0.066	0.46	0.8	0.477	0.94
ADAMTS5	COL3A1	9606.ENSP00000284987	9606.ENSP00000304408	0	0	0	0	0.231	0.077	0	0.286	0.449
ADH1B	MGST1	9606.ENSP00000306606	9606.ENSP00000379512	0	0	0	0	0.064	0	0.65	0	0.658
APOO	CLU	9606.ENSP00000368528	9606.ENSP00000315130	0	0	0	0	0	0	0.54	0.15	0.592
APOO	TOMM40L	9606.ENSP00000368528	9606.ENSP00000356967	0	0	0	0	0	0	0.54	0	0.54
APOO	COX7A2	9606.ENSP00000368528	9606.ENSP00000359098	0	0	0	0	0.218	0.097	0	0.238	0.415
APOO	CISD1	9606.ENSP00000368528	9606.ENSP00000363041	0	0	0	0	0.142	0.383	0	0.235	0.56
APOO	SUCLA2	9606.ENSP00000368528	9606.ENSP00000367923	0	0	0	0	0.139	0.385	0	0.05	0.454
APOO	IMMT	9606.ENSP00000368528	9606.ENSP00000387262	0	0	0	0	0.068	0.597	0.9	0.898	0.995
BCL6	CEBPB	9606.ENSP00000384371	9606.ENSP00000305422	0	0	0	0	0.119	0.058	0	0.336	0.402
BCL6	TFRC	9606.ENSP00000384371	9606.ENSP00000353224	0	0	0	0	0	0	0	0.507	0.507
BCL6	FOXO1	9606.ENSP00000384371	9606.ENSP00000368880	0	0	0	0	0.062	0.078	0.9	0.61	0.961
C14orf2	COX7A2	9606.ENSP00000401770	9606.ENSP00000359098	0	0	0	0	0.643	0	0	0.067	0.652
C14orf2	NDUFA3	9606.ENSP00000401770	9606.ENSP00000418438	0	0	0	0	0.26	0	0	0.223	0.4
C1QB	MT2A	9606.ENSP00000313967	9606.ENSP00000245185	0	0	0	0	0	0	0	0.728	0.728
C1QB	CLU	9606.ENSP00000313967	9606.ENSP00000315130	0	0	0	0	0.082	0	0	0.404	0.43
CDKN1A	GADD45G	9606.ENSP00000384849	9606.ENSP00000252506	0	0	0	0	0.063	0.501	0	0.404	0.697
CDKN1A	CEBPB	9606.ENSP00000384849	9606.ENSP00000305422	0	0	0	0	0.114	0.096	0	0.39	0.468
CDKN1A	FOXO1	9606.ENSP00000384849	9606.ENSP00000368880	0	0	0	0	0	0.479	0	0.523	0.74
CEBPB	SCD	9606.ENSP00000305422	9606.ENSP00000359380	0	0	0	0	0	0	0	0.459	0.459
CEBPB	FOXO1	9606.ENSP00000305422	9606.ENSP00000368880	0	0	0	0	0.062	0.317	0.9	0.898	0.992
CEBPB	KLF5	9606.ENSP00000305422	9606.ENSP00000366915	0	0	0	0	0.076	0.282	0.9	0.944	0.995
CHAD	CILP	9606.ENSP00000423812	9606.ENSP00000261883	0	0	0	0	0.086	0	0	0.528	0.55
CKMT2	MYOM2	9606.ENSP00000404203	9606.ENSP00000262113	0	0	0	0	0.18	0	0	0.31	0.41
CKMT2	ETNPPL	9606.ENSP00000404203	9606.ENSP00000296486	0	0	0	0	0	0.173	0	0.359	0.447
CKMT2	MYOZ2	9606.ENSP00000404203	9606.ENSP00000306997	0	0	0	0	0.388	0	0	0.185	0.48
CKMT2	GOT1	9606.ENSP00000404203	9606.ENSP00000359539	0	0	0	0	0.062	0.177	0	0.601	0.665
CKMT2	MYH6	9606.ENSP00000404203	9606.ENSP00000386041	0	0	0	0	0.162	0.056	0	0.302	0.4
COL3A1	MGP	9606.ENSP00000304408	9606.ENSP00000228938	0	0	0	0	0.191	0	0	0.343	0.446
COL3A1	LUM	9606.ENSP00000304408	9606.ENSP00000266718	0	0	0	0	0.831	0.189	0.72	0.607	0.982
COL3A1	PCOLCE2	9606.ENSP00000304408	9606.ENSP00000295992	0	0	0	0	0.063	0	0.9	0.258	0.924
COL3A1	MYH6	9606.ENSP00000304408	9606.ENSP00000386041	0	0	0	0	0.065	0	0	0.491	0.504
COL3A1	MYH11	9606.ENSP00000304408	9606.ENSP00000379616	0	0	0	0	0.137	0	0	0.576	0.618
COX7A2	NDUFA3	9606.ENSP00000359098	9606.ENSP00000418438	0	0	0	0	0.27	0.369	0	0.381	0.69
CRIM1	TGFBR3	9606.ENSP00000280527	9606.ENSP00000212355	0	0	0	0	0	0	0	0.443	0.443
CRIM1	FEZ2	9606.ENSP00000280527	9606.ENSP00000368547	0	0	0	0	0.085	0	0	0.826	0.834
CRYAB	MYOZ2	9606.ENSP00000433560	9606.ENSP00000306997	0	0	0	0	0.116	0	0	0.391	0.439
CRYAB	SCN4B	9606.ENSP00000433560	9606.ENSP00000322460	0	0	0	0	0.284	0	0	0.251	0.44
CRYAB	HSPA2	9606.ENSP00000433560	9606.ENSP00000378199	0	0	0	0	0.147	0.141	0	0.324	0.462
CRYAB	MYH6	9606.ENSP00000433560	9606.ENSP00000386041	0	0	0	0	0.062	0.064	0	0.411	0.438
DDIT4	FOXO1	9606.ENSP00000307305	9606.ENSP00000368880	0	0	0	0	0	0	0	0.443	0.443
DDIT4	FKBP5	9606.ENSP00000307305	9606.ENSP00000444810	0	0	0	0	0.063	0	0	0.433	0.446
DDIT4	TXNIP	9606.ENSP00000307305	9606.ENSP00000462521	0	0	0	0	0.062	0.27	0	0.986	0.99
DYNLL1	PRKAG1	9606.ENSP00000376297	9606.ENSP00000323867	0	0	0	0	0	0	0.9	0	0.9
FABP3	SCD	9606.ENSP00000362817	9606.ENSP00000359380	0	0	0	0	0.053	0	0	0.572	0.577
FAM96A	TPPP3	9606.ENSP00000300030	9606.ENSP00000462435	0	0	0	0	0	0	0	0.418	0.418
FBP2	PKM	9606.ENSP00000364486	9606.ENSP00000320171	0.07	0	0	0	0.073	0	0	0.665	0.686
FBP2	PRKAG1	9606.ENSP00000364486	9606.ENSP00000323867	0	0	0	0	0.082	0.609	0	0.256	0.709
FBP2	GOT1	9606.ENSP00000364486	9606.ENSP00000359539	0.044	0	0	0	0.083	0	0	0.494	0.518
FKBP5	LGI1	9606.ENSP00000444810	9606.ENSP00000360472	0	0	0	0	0	0	0	0.625	0.625
FKBP5	HSPA2	9606.ENSP00000444810	9606.ENSP00000378199	0	0	0	0	0.066	0.18	0.6	0.2	0.722
FKBP5	TXNIP	9606.ENSP00000444810	9606.ENSP00000462521	0	0	0	0	0.062	0	0	0.629	0.637
FOXO1	PRKAG1	9606.ENSP00000368880	9606.ENSP00000323867	0	0	0	0	0	0	0.6	0.045	0.602
FOXO1	TXNIP	9606.ENSP00000368880	9606.ENSP00000462521	0	0	0	0	0	0	0	0.58	0.58
GADD45G	METTL21C	9606.ENSP00000252506	9606.ENSP00000267273	0	0	0	0	0	0	0	0.451	0.451
GOT1	PKM	9606.ENSP00000359539	9606.ENSP00000320171	0	0	0	0	0.122	0	0	0.405	0.456
IMMT	TOMM40L	9606.ENSP00000387262	9606.ENSP00000356967	0	0	0	0	0.109	0.259	0.54	0.354	0.777
IMMT	SUCLA2	9606.ENSP00000387262	9606.ENSP00000367923	0	0	0	0	0.28	0.132	0	0.528	0.679
ITGB1BP2	MYOZ2	9606.ENSP00000362935	9606.ENSP00000306997	0	0	0	0	0.13	0	0	0.438	0.49
KLF10	TXNIP	9606.ENSP00000285407	9606.ENSP00000462521	0	0	0	0	0.062	0.057	0	0.381	0.404
KLHL34	MYOM2	9606.ENSP00000368813	9606.ENSP00000262113	0	0	0	0	0.511	0	0	0	0.511
KLHL34	MYOZ2	9606.ENSP00000368813	9606.ENSP00000306997	0	0	0	0	0.511	0	0	0	0.511
LUM	MGP	9606.ENSP00000266718	9606.ENSP00000228938	0	0	0	0	0.195	0	0	0.325	0.433
MGP	MYH11	9606.ENSP00000228938	9606.ENSP00000379616	0	0	0	0	0.154	0	0	0.349	0.426
MGST1	PPIF	9606.ENSP00000379512	9606.ENSP00000225174	0	0	0	0	0	0	0	0.576	0.577
MT1H	MT2A	9606.ENSP00000330587	9606.ENSP00000245185	0	0	0	0.974	0.801	0	0	0.74	0.804
MT1H	MT1X	9606.ENSP00000330587	9606.ENSP00000377995	0	0	0	0.973	0.829	0	0	0.836	0.832
MT1X	MT2A	9606.ENSP00000377995	9606.ENSP00000245185	0	0	0	0.973	0.829	0	0	0.803	0.832
MYH11	MYH6	9606.ENSP00000379616	9606.ENSP00000386041	0	0	0	0.889	0.062	0	0.72	0.469	0.739
MYH11	MYH8	9606.ENSP00000379616	9606.ENSP00000384330	0	0	0	0.89	0	0.527	0.72	0.073	0.862
MYH6	MYOM2	9606.ENSP00000386041	9606.ENSP00000262113	0	0	0	0	0.096	0	0	0.534	0.561
MYH6	MYOZ2	9606.ENSP00000386041	9606.ENSP00000306997	0	0	0	0	0.217	0	0	0.605	0.677
MYH6	MYH8	9606.ENSP00000386041	9606.ENSP00000384330	0	0	0	0.982	0.11	0.148	0.9	0.528	0.918
MYH8	MYOM2	9606.ENSP00000384330	9606.ENSP00000262113	0	0	0	0	0.133	0	0	0.516	0.563
MYH8	MYOZ2	9606.ENSP00000384330	9606.ENSP00000306997	0	0	0	0	0.161	0	0	0.326	0.411
MYOM2	PDLIM5	9606.ENSP00000262113	9606.ENSP00000480359	0	0	0	0	0.08	0	0	0.394	0.418
MYOM2	MYOZ2	9606.ENSP00000262113	9606.ENSP00000306997	0	0	0	0	0.644	0	0	0.601	0.852
MYOZ2	PDLIM5	9606.ENSP00000306997	9606.ENSP00000480359	0	0	0	0	0.079	0	0	0.809	0.817
PAQR9	PCOLCE2	9606.ENSP00000341564	9606.ENSP00000295992	0	0	0	0	0.071	0	0	0.688	0.698
PKM	SUCLA2	9606.ENSP00000320171	9606.ENSP00000367923	0	0	0	0	0.145	0	0	0.443	0.503
PPIF	TOMM40L	9606.ENSP00000225174	9606.ENSP00000356967	0	0	0	0	0.113	0	0.54	0.172	0.633
PRKAG1	STRADB	9606.ENSP00000323867	9606.ENSP00000194530	0	0	0	0	0.062	0	0.9	0.243	0.922
RERGL	RXRG	9606.ENSP00000229002	9606.ENSP00000352900	0	0	0	0	0.081	0.147	0	0.303	0.405
