# Supplementary material for: Development and Verification of a Combined Diagnostic Model for Sarcopenia with Random Forest and Artificial Neural Network
Source: Comput Math Methods Med. 2022 Aug 23;2022:2957731. doi: 10.1155/2022/2957731 (PMC9427323; doi:10.1155/2022/2957731)
Supplement: Supplementary Materials — Supplementary file 1: details of DEGs. Supplementary file 2: details of the analysis results of PPI networks. Supplementary file 3: the neural network weight scores for each gene. [file 2957731.f1.zip › Supplementary file 1.txt]

id	logFC	AveExpr	t	P.Value	adj.P.Val	B
FAM171A1	-0.571353376279071	6.93096311827957	-10.6493582336614	6.49817398913413e-18	1.00312311870264e-13	30.0523936150255
ZNF415	-0.601596596279066	5.78415591397849	-10.2687127530064	4.21934973396781e-17	3.25670509216306e-13	28.2596392518638
MT1X	0.922021786976741	10.9053672688172	10.0740901322446	1.10027373542381e-16	5.66164188457912e-13	27.340429842132
C6orf136	-0.559979014418603	8.47260031182796	-9.73460202514738	5.86752447438893e-16	1.81153950622284e-12	25.7340855101669
LOXL4	0.539587894883724	6.29020351612903	9.18551212069208	8.80478803201288e-15	1.94170732643118e-11	23.1325624310664
GPCPD1	-0.576954427441863	6.63359078494624	-9.01286993399235	2.06144466590348e-14	3.53583570083912e-11	22.3149638931118
RXRG	-0.803128314418605	7.07105874193548	-8.95663690175867	2.71912258928385e-14	3.94937823299206e-11	22.0487939875844
DMRT2	-0.628663813488369	6.03381034408602	-8.93927106848921	2.96180894467582e-14	3.94937823299206e-11	21.9666127521661
ETNPPL	-0.579384240930231	5.4788521827957	-8.87434594697749	4.0768483559298e-14	4.84110062080679e-11	21.6594438439051
MT1H	0.788935223720928	9.71269616129032	8.4729853722172	2.92584312309102e-13	2.65683766418565e-10	19.7643739213943
FEZ2	0.618157130232554	10.1813773870968	8.16574670960822	1.31339010143364e-12	1.01374014979155e-09	18.3201727175739
WISP2	0.632947893488375	6.66305438709677	7.92893545203421	4.1552223726187e-12	2.67267365692145e-09	17.2124085242272
SELM	0.715828457674417	7.23794968817204	7.88433949893541	5.15835172809635e-12	3.18517902506493e-09	17.0044217464327
PAQR9	-0.601541495813953	6.01730115053763	-7.81517660304478	7.21061720546488e-12	4.13667776197654e-09	16.6822911926915
ARHGAP36	0.84634479860465	5.28410633333333	7.81447226483429	7.23523350219386e-12	4.13667776197654e-09	16.6790134746546
PPIF	-0.528105046046512	8.57522625806452	-7.76185344031685	9.33156440926271e-12	5.14469142092102e-09	16.4343094400637
SCN4B	-0.747522753953492	7.34553413978495	-7.65176454404973	1.58732577368832e-11	7.65735874013331e-09	15.9234290644423
APOO	-0.527437929302325	9.21148256989247	-7.56410482887254	2.42037005596762e-11	1.06752150154206e-08	15.517752965021
SLC38A1	-0.751530861860467	6.62823140860215	-7.52147344133674	2.97042683299272e-11	1.2066968163397e-08	15.3208403973009
TP53INP2	-0.553397066976745	8.02407239784946	-7.36845158434781	6.18162409753161e-11	2.07447241725207e-08	14.6162162357086
TSC22D1	0.520677269302325	7.59521319354839	7.3415459140485	7.02919575948874e-11	2.17019389878455e-08	14.4926922655683
HOXB2	-0.56990995813953	6.92024664516129	-7.25283232311099	1.07285639923112e-10	3.12484608206242e-08	14.0862355857224
TPPP3	0.815683629302328	8.11808262365591	7.23568185295669	1.16406649533016e-10	3.32772120155772e-08	14.0078082207472
TRMT112	0.666845272093019	9.70130840860215	7.21233654701126	1.30070559305915e-10	3.5855343285811e-08	13.9011328988029
USP54	0.789528818604655	8.64063055913978	7.09189022014012	2.30255669320239e-10	5.64199486872465e-08	13.3522790306107
FOXO1	0.596712723720931	7.81060959139785	7.08716722531133	2.35457904562658e-10	5.67931823864649e-08	13.330810521808
EPB41L3	0.61463077906977	6.22325362365591	7.06015005067972	2.67536625312887e-10	6.11030668514114e-08	13.2080828810002
TOMM40L	-0.527487307906975	7.47378169892473	-6.93060807280359	4.92626300492864e-10	9.87619766325758e-08	12.6215706300633
ATP1B4	0.585197318604651	8.17775720430108	6.87352365980402	6.44018819228851e-10	1.24271481405447e-07	12.3641768044333
FASTKD1	-0.537498238139533	7.58766498924731	-6.73562881067907	1.22693633983912e-09	2.03658239549424e-07	11.7452428568341
ADAMTS5	0.507567382325579	6.33555061290323	6.60053511581657	2.29777926938362e-09	3.2396428944802e-07	11.1429944957805
NEDD1	-0.580852246511623	8.18407410752688	-6.56652052950148	2.68924108585236e-09	3.6415626879213e-07	10.9920319940819
CRIM1	0.50407568883721	7.65322391397849	6.5455312322862	2.96298504878065e-09	3.94521690354067e-07	10.8990175420062
CEBPB	0.86516460697675	11.3318896451613	6.48559937487206	3.9055834792485e-09	4.68602375858416e-07	10.6340256619859
CHAD	0.509945510697674	6.41184653763441	6.31172592661645	8.65960564918668e-09	9.03231975719559e-07	9.8704441610205
KLHL34	-0.7410675427907	7.45758624731183	-6.25818014760068	1.10485587159213e-08	1.09678315984193e-06	9.63692275295053
CCDC3	0.75931264093023	7.53491411827957	6.23783345325922	1.21177808708018e-08	1.17649171888407e-06	9.54839641042787
SLPI	1.04870491348837	6.87908410752688	6.21349518526537	1.35315077381886e-08	1.2894190429285e-06	9.44265631343258
SOCS2	-0.557533408372092	5.92733765591398	-6.088289747519	2.38091362998455e-08	2.07650642407184e-06	8.90139082972742
MGP	0.561468924651162	8.39167059139785	6.02878846784559	3.10940159326177e-08	2.6373534283067e-06	8.64579957060043
PDLIM5	0.523498768837213	9.49403539784946	5.97815802329503	3.89911785039607e-08	3.18469218288699e-06	8.42917001040696
HCFC1R1	-0.579031553488369	10.5677653333333	-5.95968621342335	4.2339158243399e-08	3.33464074389464e-06	8.35033529023359
MGST1	0.627152508372094	5.68082872043011	5.92521978492792	4.93599693046713e-08	3.78266108838996e-06	8.2035273726994
TGFBR3	0.558950497209303	7.1930448172043	5.91795186400605	5.09806494240862e-08	3.83896724468106e-06	8.17261852970529
LRP1B	0.906366463720932	6.89592808602151	5.90736334236791	5.34359341743903e-08	3.96581978774069e-06	8.12761834578029
NNMT	0.593316682325582	6.35670583870968	5.87720097863157	6.10859227156295e-08	4.38109834312658e-06	7.9996303462688
KRT31	-0.519905003255813	6.58352879569892	-5.83643030387406	7.31623235584342e-08	5.06460443395314e-06	7.82710164204692
MT2A	0.575568556279073	10.012485655914	5.81420170991491	8.0705956339328e-08	5.48836056392162e-06	7.73326934644148
CMC2	-0.562732340930234	9.5399285483871	-5.76467835194079	1.00370244632353e-07	6.59325730378567e-06	7.52481698248922
NT5C2	0.575555322325586	9.87917795698925	5.74061635034821	1.11555423289101e-07	7.15725517195732e-06	7.42383743829955
GADD45G	-0.757683833953489	7.95849608602151	-5.69736414020535	1.34822202913291e-07	8.35843512599388e-06	7.24282689240469
C1QB	0.583744833488373	6.89610064516129	5.68182220084818	1.44297008389641e-07	8.91005167404358e-06	7.17794352248897
CISD1	-0.664917057209301	8.9663014516129	-5.6623020109569	1.57127737268689e-07	9.43805789967611e-06	7.09657281659461
KLF5	0.50043476139535	6.0403626344086	5.57941405197588	2.25274308492721e-07	1.24198553578648e-05	6.75257126991782
STRADB	-0.614731105581392	9.8262362688172	-5.54905589511609	2.56894388660628e-07	1.38088435650782e-05	6.62720485031501
FKBP5	0.755170593953494	9.01344111827957	5.54142090396719	2.65508500472572e-07	1.408472412988e-05	6.59572915568163
LGI1	0.501541474883723	6.64396158064516	5.36660836166793	5.61724048033739e-07	2.56548347026534e-05	5.88110289744111
PLVAP	0.506998327441859	7.37452302150538	5.33995500441539	6.29084539767603e-07	2.81966952133306e-05	5.77318919032859
MAP3K7CL	0.523657625116277	8.28281810752688	5.27039671538328	8.44333652093137e-07	3.52269691550318e-05	5.49290581005531
IGFBP6	0.55482753674419	7.60003260215054	5.20277775753292	1.12193873270254e-06	4.35160005445456e-05	5.22233404027076
MYH8	1.01048771581395	6.34557429032258	5.20022378704659	1.13400928236478e-06	4.37642532296627e-05	5.21215177643942
FAM96A	-0.572279587906973	9.73178356989247	-5.16697065680797	1.30323804939808e-06	4.85944100689809e-05	5.07982729479694
SUCLA2	-0.540505360930227	10.0004455591398	-5.15485547974016	1.37083092826685e-06	5.06256388508501e-05	5.03173343753976
ADIRF	0.930339991627909	9.06047072043011	5.14551337329386	1.42527898830258e-06	5.21375159773148e-05	4.99469052240111
C15orf61	-0.594135528837212	9.87275235483871	-5.09925734635562	1.72754276474545e-06	6.00398743653837e-05	4.81182916775778
ITGB1BP2	-0.502614369767445	8.15835670967742	-5.03755523929789	2.22972971798085e-06	7.30792731559881e-05	4.56935154770593
CKMT2	-0.721319958139537	12.4722018709677	-4.97001479914259	2.94282127250243e-06	9.21094733021395e-05	4.3058616682295
ADH1B	0.596691384186046	7.68537992473118	4.89827121653918	3.94314448549874e-06	0.000116833630369758	4.02823352289302
CLU	0.553525993023254	6.74892547311828	4.89758804333742	3.954104174369e-06	0.00011693391980792	4.02560118171895
DDIT4	0.817650501860465	7.87509439784946	4.89626075116061	3.975481859957e-06	0.000117117392122435	4.02048759663021
COQ10A	-0.619517593953484	10.3198951612903	-4.81410005042292	5.54219695631875e-06	0.000151424591884412	3.70555177075824
CALML6	0.856010394418603	7.41849903225806	4.72815472524548	7.82003088477624e-06	0.000201869258809851	3.37953883292279
IMMT	-0.520068994418601	9.46028231182796	-4.72286007470453	7.98678529642612e-06	0.000204803994386927	3.35957158035645
SCD	0.747471495348838	6.434988	4.69368732810942	8.96934380204208e-06	0.000225137821580689	3.24980089013647
DYNLL1	0.589983706046516	9.16696764516129	4.62609281002986	1.17178869476661e-05	0.000277863319218312	2.99707370741104
PKM	-0.561600753953492	9.29834407526882	-4.6081636872093	1.25743023890205e-05	0.000294999249208678	2.93042225573207
PRKAG1	-0.518349432558139	8.76404725806452	-4.52164138136223	1.76350999631183e-05	0.000381278764888875	2.61107295598498
C14orf2	-0.54045521767442	9.72376662365591	-4.51004342030373	1.84479684741872e-05	0.000394433918747962	2.5685580086124
LUM	0.507045006511627	7.73234820430108	4.43522735789122	2.46321665859549e-05	0.000496405686145412	2.29599243076545
RERGL	0.64164188511628	6.31419970967742	4.43286337403182	2.48570791917829e-05	0.000498984046142461	2.28742818568686
NDUFA3	-0.507195742325582	9.91929358064516	-4.35991483661201	3.28595895267032e-05	0.000633275260329236	2.0246185548347
LOC285556	-0.693784211627907	10.2405137526882	-4.35328897074464	3.36987420086408e-05	0.000647685986045835	2.00088974073569
FABP3	-0.574214646976749	10.7362596451613	-4.34685010805546	3.45339951890131e-05	0.000661415984780143	1.97785346727336
CRIP1	0.510536226976744	7.85342106451613	4.28403691807061	4.38016863414452e-05	0.000797366311383125	1.75431633412514
COX7A2	-0.617197406046509	10.0114603763441	-4.26973370925885	4.62249575712928e-05	0.000831672109589798	1.70371847463852
CDKN1A	0.700405394418604	6.6916306344086	4.24929146870052	4.99136092560373e-05	0.000880786132344269	1.63160107071302
TFRC	-0.565213618139534	8.7593187311828	-4.19915082003059	6.02000847987014e-05	0.00102459615108881	1.45570284400397
OLIG1	-0.514668780930234	5.63314792473118	-4.18638685592539	6.31278010522194e-05	0.00106039593562906	1.41115214863591
MYH11	0.528594811627907	8.01223675268817	4.14089986452713	7.47152988696278e-05	0.00120143757151088	1.25314138650151
CILP	0.52566388139535	7.99054559139785	4.12133651226102	8.03042501423141e-05	0.00126314668134869	1.18554802643502
COL3A1	-0.597117309767446	8.66656274193548	-4.11363314810128	8.26133296468159e-05	0.00129209926013971	1.15899274768429
ACTB	0.541877891627911	11.266886311828	4.10241644567094	8.60898150477598e-05	0.00134103781522933	1.12038763506878
C11orf96	0.525808679069768	6.73784344086021	4.09407796235184	8.87647610700673e-05	0.00137527489276677	1.09173597161303
TXNIP	0.776991662325591	11.6227778494624	4.04280525635828	0.000107050726899558	0.00158898276071969	0.916451674394796
MYOM2	0.534495958604653	11.656628	4.03895536662501	0.000108560669873633	0.00160368522568352	0.903352499594342
FBP2	-0.705653772558136	10.233441516129	-3.97087984828494	0.000138881083426732	0.00195969587281395	0.673179793723525
IL17D	0.577786821395346	10.4799385053763	3.95848601292416	0.000145210231312801	0.00202860664323593	0.631572580511307
GOT1	-0.537423844186042	11.3357308064516	-3.90966707047733	0.000172928462455699	0.00232940373030422	0.468585794285024
MYOZ2	0.59235943534884	9.85178758064516	3.90795018781516	0.00017398988454411	0.00233758211288722	0.462880162691882
HSPA2	0.589674271162789	10.0165394731183	3.89289371900454	0.000183568557667481	0.00244499380907067	0.412920849416697
BCL6	0.514849342790702	9.62646044086022	3.85023930707777	0.000213514647346747	0.00276049046155086	0.272143240023461
KLF10	0.534983037209305	8.0802845483871	3.82263909220737	0.000235316167313915	0.00296779058400727	0.181649917101205
PCOLCE2	0.601554223255815	6.56634477419355	3.81104457734317	0.000245093859801648	0.0030710340209075	0.143776103734202
METTL21C	0.770320697674418	6.01269278494624	3.74187059489378	0.000311966963755511	0.00371879074864388	-0.0804299484404662
MLLT11	-0.658766163255817	7.95188333333333	-3.4258939896401	0.000905404515379839	0.00869199596014837	-1.06518811621079
CRYAB	0.508622724186042	13.1037676666667	3.35044136942318	0.00115709091013917	0.0105070661057756	-1.29044557108447
MYH6	-0.552714295813947	8.88382596774194	-2.83738615475521	0.00555621087431409	0.0344743384887095	-2.71432312835184
