# Supplementary material for: Development and Verification of a Combined Diagnostic Model for Sarcopenia with Random Forest and Artificial Neural Network
Source: Comput Math Methods Med. 2022 Aug 23;2022:2957731. doi: 10.1155/2022/2957731 (PMC9427323; doi:10.1155/2022/2957731)
Supplement: Supplementary Materials — Supplementary file 1: details of DEGs. Supplementary file 2: details of the analysis results of PPI networks. Supplementary file 3: the neural network weight scores for each gene. [file 2957731.f1.zip › Supplementary file 3.txt]

id	GSM948623_con	GSM948624_con	GSM948625_con	GSM948626_con	GSM948627_con	GSM948628_con	GSM948629_con	GSM948630_con	GSM948631_con	GSM948632_con	GSM948633_con	GSM948634_con	GSM948635_con	GSM948636_con	GSM210289_con	GSM210290_con	GSM210291_con	GSM210292_con	GSM210293_con	GSM210294_con	GSM210295_con	GSM210296_con	GSM210297_con	GSM210298_con	GSM210299_con	GSM210300_con	GSM210301_con	GSM210302_con	GSM210303_con	GSM210304_con	GSM210305_con	GSM210306_con	GSM210307_con	GSM210308_con	GSM210309_con	GSM210310_con	GSM210311_con	GSM210312_con	GSM210313_con	GSM210314_con	GSM230407_con	GSM230408_con	GSM230409_con	GSM230410_con	GSM230411_con	GSM230412_con	GSM230413_con	GSM230414_con	GSM230415_con
ARHGAP36	1	1	0	1	0	1	1	0	0	0	1	0	1	0	0	0	0	0	0	0	0	0	0	0	0	0	0	0	0	1	0	0	0	0	0	0	0	0	0	0	0	1	0	1	0	0	0	0	0
MT1X	0	0	0	0	0	0	1	0	0	0	0	0	0	0	0	0	0	1	0	0	0	0	0	0	1	0	0	0	0	0	1	1	0	0	0	0	0	0	0	0	1	0	0	0	0	0	1	0	0
WISP2	0	1	1	0	0	0	0	0	1	0	0	0	1	1	0	0	0	0	1	0	0	0	0	0	0	0	0	0	0	0	0	1	0	0	1	1	1	0	0	1	1	0	0	1	0	0	0	0	0
FAM171A1	0	0	1	0	0	0	1	0	0	0	1	0	1	0	0	1	0	1	0	0	0	0	0	0	0	0	0	0	0	0	0	0	0	0	0	1	1	0	0	1	0	0	0	0	0	0	1	0	0
CISD1	0	0	0	0	0	1	0	0	0	0	0	1	0	0	0	0	0	0	0	0	0	0	0	0	0	0	0	1	0	0	0	0	0	0	0	1	1	0	0	0	1	0	0	1	0	0	0	0	0
ZNF415	0	0	0	0	0	1	0	0	0	1	1	0	0	1	0	0	0	0	0	0	0	0	0	0	0	0	0	0	0	0	0	1	0	0	0	1	1	0	1	1	1	0	0	0	0	1	0	0	0
ETNPPL	0	1	0	0	0	0	1	0	0	0	0	0	1	0	1	0	0	1	0	0	0	0	0	0	0	0	0	0	0	0	0	0	0	0	0	0	0	0	0	1	0	0	1	1	0	0	0	0	1
[truncated: 44 more columns]
